# Supplementary material for: Dynamics of iron metabolism in patients with bloodstream infections: a time-course clinical study
Source: Sci Rep. 2023 Nov 6;13:19143. doi: 10.1038/s41598-023-46383-7 (PMC10628148; doi:10.1038/s41598-023-46383-7)
Supplement: Supplementary file 2 — Supplementary Information 2. [file 41598_2023_46383_MOESM2_ESM.xlsx]

## Sheet: Dataset
Case No.	Gender	Age	Inhospital Onset	Underlying conditions	Sepsis	Septic shock	ICU admission	Isolated Pathogens	Bacteremia/Candidaemia	SOFA D1	SOFA D3	SOFA D10	WBC-D1	Neu-D1	Hb-D1	Plt-D1	alb-D1	Cre-D1	T-bil-D1	CRP-D1	Presepsin	IL-6-D1	Fe-D1	UIBC-D1	TIBC-D1	TSAT-D1	Ferritin-D1	Hepcidin-D1	NGAL-D1	WBC-D3	Neu-D3	Hb-D3	Plt-D3	alb-D3	Cre-D3	T-bil-D3	CRP-D3	Presepsin-D3	IL-6-D3	Fe-D3	UIBC-D3	TIBC-D3	TSAT-D3	Ferritin-D3	Hepcidin-D3	NGAL-D3	WBC-D10	Neu-D10	Hb-D10
1	F	67	No	urinary tract	Yes	Yes	Yes	K.pneumoniae	bacteremia	10	10	0	9480	9140	11.1	9.7	2.8	1.34	1.1	4.87	231	11.44	93	119	212	43.9	49	26.6	110.91	10770	10130	8.2	4.5	2.6	1.4	1.1	10.8	1200	41068.8	7	121	128	5.5	148	110.1	41.73	5440	3660	10.9
2	F	72	No	urinary tract	Yes	No	No	E.coli	bacteremia	4	3	0	6430	5800	10.8	11.3	3.5	1.63	0.7	12.69	356	2573.32	11	200	211	5.2	77	157.2	19.87	16870	15280	10.5	11.2	3	1.7	0.5	20.57	541	80.23	31	165	196	15.8	104	128.1	40.2	6480	4660	10.1
3	F	49	No	CRBSI	Yes	No	No	C.glabrata, Lactobacillus sp.	bacteremia	1	2	0	12960	11320	11.1	11.5	2.3	1.06	1.1	4.58	2852	12.94	14	216	230	6.1	335	76.6	15.47	13590	12020	11.1	10.4	2.1	1.03	1.9	5.36	3997	24.46	10	204	214	4.7	415	40	54.7	7750	5490	8.5
4	F	58	No	nothing in particular	Yes	Yes	Yes	Listeria monocytogenes	bacteremia	14	13	6	9790	6870	9.9	1.3	2.6	2.59	1	1.04	1058	2803.56	28	383	411	6.8	71	21.2	26.43	8300	7700	7.8	1.7	1.9	2.91	0.9	5.55	1327	14.22	10	273	283	3.5	201	15.2	34.5	5270	4640	8.7
5	M	81	Yes	nothing in particular	Yes	No	No	K.oxytoca, P.aeruginosa	bacteremia	4	3	2	18410	17530	11	51.1	2.8	1.01	0.3	4.94	361	58.3	45	263	308	14.6	63	28.9	38.74	12690	10460	10.1	44	2.5	1.15	0.3	14.03	454	16.69	8	261	269	3	67	94.3	56.42	5670	3630	9.4
6	M	77	Yes	biliary tract	Yes	No	No	E.coli	bacteremia	3	4	2	3700	3450	14.3	19.9	3.2	0.66	5.9	7.72	2578	8969.27	87	131	218	39.9	887	116.4	32.03	10270	9400	11.7	14.6	2.2	0.82	4.4	19.12	1943	54.83	7	142	149	4.7	868	112.2	36.94	7840	6170	12.6
7	M	61	Yes	nothing in particular	Yes	No	No	P.aeruginosa	bacteremia	0	2	0	7240	6960	12.5	15.6	3.7	0.93	0.9	8.6	184	172.33	13	266	279	4.7	287	185.3	22.49	12280	11620	10.9	13.9	2.9	0.89	0.8	14.67	2537	119.94	9	207	216	4.2	370	171.5	39.54	4420	3170	11.1
8	M	72	Yes	FN	No	No	No	P.aeruginosa, A. xylosoxidans	bacteremia	5	5	1	1150	860	10.9	6.6	3.4	0.63	0.4	0.84	542	134.73	99	198	297	33.3	97	136.5	7.54	1390	990	10.3	4.5	3.1	0.62	0.5	13.59	992	10.14	12	235	247	4.9	190	87.9	11.85	3630	2490	10.4
9	M	65	Yes	biliary tract	Yes	No	No	A.baumanii	bacteremia	4	5	2	7350	6960	12.3	18.5	4.5	1.15	2.8	1.16	695	155.56	132	210	342	38.6	663	90.6	24.28	7230	7040	10.6	14.8	3.5	1.07	2.7	8.31	1277	30.97	43	209	252	17.1	526	41.6	24.69	2980	2230	10.2
10	F	84	No	urinary tract	No	No	No	E.coli	bacteremia	1	1	1	12590	11160	9.4	21.3	4	1.36	0.4	17	562	68.52	13	244	257	5.1	900	259.4	17.41	8120	6780	9.1	22.3	3.4	1.33	0.3	13.63	466	63.56	21	180	201	10.4	960	273	33.31	3090	2040	8.8
11	F	49	No	urinary tract	Yes	No	No	E.coli	bacteremia	0	0	0	12000	10040	10.1	27.6	3.7	0.57	1.1	0.22	160	22.68	40	327	367	10.9	5	4	28.38	10540	9370	10.2	26	3.7	0.75	0.7	5.44	223	8.44	7	337	344	2	22	1	18.83	7410	5220	10.3
12	M	82	No	urinary tract	No	No	No	E.coli	bacteremia	3	2	0	10200	9070	13.5	13.6	3.3	0.84	1.5	0.93	296	2593.9	13	255	268	4.9	248	187.2	19.51	7920	6640	11.4	12.4	2.6	0.51	0.8	6.99	234	3.05	62	161	223	27.8	278	18.6	21.62	4590	3320	11.6
13	M	83	Yes	nothing in particular	No	No	No	K.pneumoniae	bacteremia	0	1	0	7710	5560	9.6	18	2.7	0.95	0.6	2.82	403	11.79	17	179	196	8.7	296	91.7	14.28	7870	4850	10.3	18.7	2.8	1.19	0.8	10.89	350	7.46	14	172	186	7.5	417	131.7	16.09	4560	2160	10.2
14	F	76	No	biliary tract	Yes	No	No	E.coli	bacteremia	13	11	0	14650	13410	12.2	6.6	2.9	2.37	6.6	40.05	12938	214.07	7	205	212	3.3	846	122.9	39.02	10920	9580	11.4	3.4	2.1	2.76	4.3	36.51	6800	45.18	8	156	164	4.9	539	58.9	25.67	5440	4170	9.3
15	F	85	Yes	urinary tract	No	No	No	E.coli	bacteremia	0	0	0	16630	15300	11.1	45.5	2.7	0.6	0.7	1.91	454	61.02	19	235	254	7.5	90	52.5	13.64	14860	13120	10.5	48.4	2.5	0.7	0.8	6.26	779	12.31	10	228	238	4.2	107	39.1	18.51	7280	4860	12.2
16	F	75	Yes	biliary tract	Yes	No	No	E.coli	bacteremia	1	0	0	6370	6060	11	14.9	3.5	0.49	0.7	9.92	695	125.56	14	281	295	4.7	387	47.4	22.73	3300	2270	10.8	15.3	3.1	0.43	1.1	7.06	835	10.68	51	212	263	19.4	647	21.7	20.22	2930	1510	10
17	M	71	No	FN	No	No	No	E.coli	bacteremia	1	2	1	1300	1070	7.8	11.6	2.1	0.7	0.8	8.71	484	2627.31	14	125	139	10.1	302	177	17.42	3880	3150	7.1	12.6	2	0.66	0.8	17.9	629	933.93	9	104	113	8	290	129.3	21.04	10010	8090	8.5
18	M	65	No	biliary tract	Yes	No	No	Aeromonas caviae	bacteremia	2	2	0	15980	14370	14	18.6	3.7	0.72	5.1	7	3115	39.49	29	257	286	10.1	566	42.5	24.36	11990	10120	13.7	16.4	3.3	0.63	4.7	10.85	2180	32.1	16	252	268	6	359	64.5	29.97	5860	2440	14.7
19	M	86	No	biliary tract	No	No	No	K.oxytoca	bacteremia	4	3	2	9970	9210	7.2	16.9	2	1.95	3.7	10.84	2725	2193.02	18	215	233	7.7	184	72.5	23.85	6420	5070	8.6	15.1	1.8	1.88	2.6	9.61	3751	7.92	134	12	146	91.8	149	55.4	18.48	4390	2830	10.5
20	F	85	No	biliary tract	Yes	No	No	K.pneumoniae	bacteremia	0	2	1	6790	6110	10.1	16.7	3.7	0.8	0.9	1.98	358	45.45	37	282	319	11.6	158	104.1	20.34	6590	5550	9.2	14.6	2.9	0.86	1.2	5.9	365	23.94	28	213	241	11.6	168	96.5	15.11	5490	4330	9.3
21	M	89	No	biliary tract	Yes	No	No	A.caviae, K.penumoniae	bacteremia	4	3	1	6830	6400	7.8	12.4	3.2	1.41	2	1.03	2138	261.81	34	244	278	12.23	171	35.9	12.7	5950	5140	8.9	10	2.9	0.91	1.6	7.8	2173	14.65	17	205	222	7.67	111	11.9	11.4	4400	3480	8.4
22	F	58	No	pneumonia	Yes	No	No	H.influenzae	bacteremia	0	0	0	7180	6360	12.7	19.2	3.5	0.47	0.9	4.3	319	2572.62	26	322	348	7.41	24	56.2	31.98	6180	4400	11.8	22.3	3.4	0.55	0.5	3.15	282	60.88	28	322	350	8	35	0.7	53.62	6650	4930	13.7
23	M	67	Yes	CRBSI	Yes	Yes	Yes	S.epidermidis	bacteremia	13	13	0	7320	5840	12.9	14.4	2.8	1.51	1.4	3.49	1408	37013	9	221	230	3.91	218	149.8	50.72	20850	18740	10.3	10.5	1.8	1.23	1.4	25.39	1455	5964.94	5	142	147	3.4	266	120.6	44.85	5510	3910	10.5
24	F	84	No	urinary tract	No	No	No	E.coli	bacteremia	2	2	0	14510	12980	11.8	16.5	2.9	1.38	1.1	20.3	978	107.73	5	197	202	2.47	197	167.7	31.5	13530	11710	10	13.3	2.1	1.01	0.3	17.16	1113	45.45	15	128	143	10.48	248	64.2	33.81	8710		11.6
25	F	83	Yes	pyometra	No	No	No	E.cloacae	bacteremia	1	1	0	7410	6530	8.5	19.8	2.7	1.45	0.5	5.86	731	71.41	9	221	230	3.91	87	85.8	22.16	4790	4410	7.7	20.3	2.2	1.36	0.4	13.99	979	16.95	7	185	192	3.64	132	60.2	29.62	5390	4220	8.3
26	F	72	Yes	SSI	Yes	Yes	Yes	E.cloacae, Bacteroides fragilis	bacteremia	1	9	0	12300	8720	11.5	18	2.3	1.06	0.9	30.68	4205	438.42	10	114	124	8.06	404	334	46.48	19990	17630	10.5	13.3	1.9	1.14	0.6	27.02	2652	146.89	11	76	87	12.64	553	207	51.57	8410	5610	9.3
27	F	37	Yes	CRBSI	Yes	No	No	C.guilliermondii	candidemia	1	2	0	5620	4260	10.2	29.4	2.3	0.76	0.3	0.27	443	12.23	39	195	234	16.66	107	24.8	29.82	4090	3500	10.5	25.9	2.4	1.07	0.1	1.98	1456	13.35	19	212	231	8.22	223	17.9	35.33	7150	5720	9.8
28	M	80	No	skin ulcer infection	Yes	No	No	C.albicans	candidemia	3	1	0	13700	12730	9.8	36.3	2.6	4.09	0.4	19.21	1848	40.13	20	126	146	13.69	338	78.2	51.1	7150		10	38.2	1.9	1.76	0.7	12	1475	69.24	6	103	109	5.5	327	124.7	36.04	8890	7750	8.8
29	M	74	Yes	CRBSI	No	No	No	C.parapsilosis	candidemia	0	0	0	3120	2350	10.9	26.1	2.4	0.64	0.3	0.22	321	11.68	22	111	133	16.54	342	7.6	14.44	1870	1380	11.2	23	2.2	0.64	0.2	1.22	457	20.82	18	112	130	13.84	577	19.9	13.99	1740	630	11.3
30	F	35	No	CRBSI	No	No	No	C.parapsilosis	candidemia	1	2	1	6870	4870	12	21.2	3.9	0.92	1.1	5.47	748	5.41	76	216	292	26.02	1080	129.7	32.26	5630	3260	11.8	20.3	3.9	1.21	0.9	4.41	467	4.79	122	165	287	42.5	1410	178.2	10.39	5980	2300	10.2
31	M	62	Yes	CRBSI	No	No	No	B.cereus	bacteremia	0	0	0	6870	4480	13	41.6	3.1	0.6	0.6	1.89	376	7.52	62	237	299	20.73		18.3	19.48	9790	9380	12	33	2.8	0.58	0.8	11.53	572	227.55	8	244	252	3.17		76.5	40.61	7240	4540	11.9
32	M	80	Yes	CRBSI	No	No	No	MRSA	bacteremia	0	1	1	17140	12700	11.3	17.7	3	0.72	0.5	3.28	371	123.13	32	229	261	12.26	65	46.6	23.66	18930	9330	9.5	11.2	2.2	0.92	0.5	11.53	589	16.73	14	173	187	7.48	134	13.1	29.69	7280	2980	11.1
33	M	66	No	cellulitis	No	No	No	MSSA	bacteremia	0	0	0	12830	10410	12.5	37.4	2.3	0.66	0.5	13.37	309	30.16	31	159	190	16.31	494	80.3	29.27	12900	10560	10.7	37.1	2.2	0.47	0.4	14.73	211	26.02	36	129	165	21.81	533	71.6	38.09	5070	2970	10.8
34	M	48	Yes	SBP	No	No	No	S.mitis	bacteremia	3	3	3	22650	18010	10.3	38.3	1.3	4.06	0.5	0.02	762	255.89	40	102	142	28.16	55	36.7	27.32	25890	23420	9.5	23.6	1.1	4.2	0.4	6.7	1465	16.64	9	113	122	7.37	119	72.9	35.26	9930	7480	8.3
35	F	71	No	pneumonia	No	No	No	H.influenzae	bacteremia	0	0	0	11830	9940	14	26.3	3.5	0.53	0.6	11.28	806	1448.3	23	258	281	8.18	54	72.2	93.21	10810	8930	12.7	25.9	2.9	0.46	0.5	18.06	5298	30.44	21	204	225	9.33	96	18.5	82.88	6590	2750	12.3
36	M	66	No	ileus	Yes	Yes	Yes	C.perfringens	bacteremia	10	4	1	4970	4640	12.6	22	3.8	2.5	1.4	13.29	751	2833.27	10	328	338	2.95	74	126.7	43.16	14720	14180	9.3	16.3	2.7	1.68	0.9	23.52	257	55.29	5	224	229	2.18	91	115.4	24.97	5990	4610	10.1
37	F	79	No	cellulitis	Yes	Yes	Yes	S.pyogenes	bacteremia	12	13	1	1700	1350	11.7	10.5	2.8	2.06	1.4	11.1	1056	210118	17	200	217	7.83		123.4	53.89	2820	2300	11.6	8.2	2.2	1.62	1.9	28.35	1036	376.57	15	140	155	9.67		77.8	39.29	5320	3180	7.2
38	M	69	No	urinary tract	Yes	No	No	S.epidermidis	bacteremia	4	3	0	16300	15480	11.4	24	3.1	10.25	0.9	21.67	929	34.9	10	214	224	4.46	340	43.5	42.12	8860		9.5	18.7	2.3	4.14	0.4	15.53	335	13.69	8	158	166	4.81	340	5.1	35.4	5340	3600	9.1
39	F	68	No	necrotizing fasciitis	Yes	No	No	S.pyogenes	bacteremia	3	2	0	13900	12980	14.1	16.7	2.8	1.31	1.3	51.05	1064	240.44	12	224	236	5.08		281.5	26.56	12600	11740	12.2	18.4	2.2	1.27	1.2	44.72	1568	127.31	20	168	188	10.63		248.8	37.73	5210	1910	12
40	F	48	No	urinary tract	Yes	No	No	E.coli	bacteremia	2	2	0	21070	19250	8.3	13.5	1.6	1.52	0.4	23.53	860	36.41	5	151	156	3.2	116	226.8	98.82	17870	16430	8.6	12.5	1.6	1.35	0.4	16.45	1629	70.24	8	151	159	5.03	130	134.6	82.45	6560	4220	7.5
41	F	73	Yes	nothing in particular	Yes	Yes	Yes	E.coli,E aerogenes,K.oxytoca	bacteremia	10	8	1	7030	6360	9.7	5.4	2.3	1.52	1.2	5.42	1076	2179.88	13	233	246	5.28		41.3	51.05	7530	7010	7.9	3.5	1.9	0.59	1.3	8.68	1851	47.32	7	186	193	3.62		24.9	22.63	5040	2510	10
42	F	74	No	pneumonia	No	No	No	S.pneumoniae	bacteremia	1	0	0	19740	18480	12	18.7	3.5	0.46	1.4	40.15	390	29.71	10	255	265	3.77		137	15.74	8640	7440	10.4	21	2.7	0.34	0.4	17.09	396	11.7	29	192	221	13.12		108.9	17.59	6040	4000	11.4
43	F	80	No	urinary tract	Yes	Yes	Yes	E.coli	bacteremia	2	10	2	11320	10880	12.7	15.7	3.6	0.92	1	3.99	699	4922.97	19	260	279	6.81	65.9	122.2	61.28	19720	18150	11.9	14.9	3.2	1.02	0.8	16.18	1510	132	5	195	200	2.5	89.8	145.7	48.05	5490	3410	12.5
44	F	73	Yes	nothing in particular	No	No	No	E.faecalis	bacteremia	6	5	5	9270	5500	9.5	16.8	3.6	8.36	0.4	5.5	1820	42.79	21	274	295	7.11	42.5	33.2	29.51	10210	9510	9.1	17.7	3.3	9.48	0.3	9.51	2642	6.37	12	265	277	4.33	50.1	28.5	32.58	11830	9360	7.7
45	M	66	Yes	biliary tract	Yes	Yes	Yes	E.coli	bacteremia	1	9	1	8230	6590	12.5	16	3.5	1.48	1	7.39	193	10.79	30	297	327	9.17	71.6	37.5	26.97	3050	2560	12.6	12.8	3.4	1.75	1.6	8.9	1944	5623.87	26	285	311	8.35	71.2	76.4	32.78	5020	2220	12.9
46	M	83	No	urinary tract	Yes	No	No	E.faecalis	bacteremia	4	3	2	17130	16390	13.6	9.6	3.5	1.55	1.1	2.88	440	700.08	27	222	249	10.84		180.4	33.09	12840	10580	12.8	8.7	2.9	2.33	0.8	12.59	497	7.52	25	176	201	12.43		19.8	25.39	4960	3380	13.5
47	M	71	No	biliary tract	Yes	No	No	K.pneumoniae	bacteremia	2	4	0	5950	5510	10.5	18.9	2.8	1.03	1.9	0.06	853	174.06	28	188	216	12.96	61.6	32.3	15.52	7320	6650	8.5	13.1	2.8	1.1	2.5	0.35	2223	6.28	38	187	225	16.88	84	17.5	20.22	4800	3020	9.7
48	M	74	No	urinary tract	Yes	No	No	E.coli	bacteremia	1	2	0	4190	3620	13.7	13.5	4.4	0.84	0.7	0.93	145	4032.88	41	315	356	11.51		158.8	38.21	9680	8560	12.9	13	3.8	0.86	1.2	13.21	104	42.32	16	297	313	5.11		95.4	24.58	5110	1490	14.4
[truncated: 14 more columns]
